# Supplementary material for: Multicenter Testing of a Simple Molecular Diagnostic System for the Diagnosis of Mycobacterium Tuberculosis
Source: Biosensors (Basel). 2023 Feb 12;13(2):259. doi: 10.3390/bios13020259 (PMC9954000; doi:10.3390/bios13020259)
Supplement: Supplementary file 1 [file biosensors-13-00259-s001.zip]

Archive with 1 entries (1 files):
- biosensors-2159664-supplementary.pdf
